# Supplementary material for: Nlrp3 inflammasome activation and Gasdermin D-driven pyroptosis are immunopathogenic upon gastrointestinal norovirus infection
Source: PLoS Pathog. 2019 Apr 24;15(4):e1007709. doi: 10.1371/journal.ppat.1007709 (PMC6502405; doi:10.1371/journal.ppat.1007709)
Supplement: S1 Table — Age- and sex-matched Stat1+/- and Stat1-/- littermates were infected with 107 PFU of UV-inactivated (UV) or live MNV via oral gavage. At 3 days post-infection ileum, Peyer`s patches (PP), mesenteric lymph nodes (MLN), spleen and liver lysates were prepared for Multiplex ELISA. Statistics: Log-linear regression analysis, p values indicate association with Stat1-/-Live-MNV set-up. (XLS) [file ppat.1007709.s013.xls]

## Sheet: S1 Table Contents
S1 Table
This table contains the following spreadsheets with raw values of the multiplex analysis of the indicated tissue lysates as shown in Fig 1A:
	Ileum
	Peyer's Patches
	Mesenteric Lymph Nodes
	Spleen
	Liver
In each spreadsheet, the raw protein expression values are expressed as pg per mg of tissue.
In each spreadsheet, the cytokines and chemokines with statistically significant association to the Live MNV Stat1-/- condition are indicated in bold.
Summary table showing the cytokines and chemokines with statistically significant association to the Live MNV Stat1-/- condition in the respective tissues:
	Ileum	Peyer's Patches	Mesenteric Lymph Nodes	Spleen	Liver
	TNF	Mip1b	IL1b	IL1b	TNF
		KC	IL6	IL12p40	Eotaxin
		MCP1	IL17a	Mip1b	KC
		IL4	KC	IL17a	IL10
		IFNa	GCSF	KC	MCP1
		IFNb	IL1a	GCSF	IL4
		IL33	Mip1b	IL1a	IL13
		IL22	MCP1	MCP1	IL2
			IL4	IL4	IFNb
			IFNa	IFNa	IL21
			IFNb	IFNb	IL17f
			IFNg		IL23p19
			IL22		IL31

## Sheet: Ileum
	Multiplex analysis in ileum lysates, all values normalised to pg/mg tissue
		Stat1+/-															Stat1-/-																Stat1+/-		Stat1-/-
		UV MNV							Live MNV								UV MNV					Live MNV											UV MNV	Live MNV	UV MNV	Live MNV
		Mouse 1	Mouse 2	Mouse 3	Mouse 4	Mouse 5	Mouse 6	Mouse 7	Mouse 1	Mouse 2	Mouse 3	Mouse 4	Mouse 5	Mouse 6	Mouse 7	Mouse 8	Mouse 1	Mouse 2	Mouse 3	Mouse 4	Mouse 5	Mouse 1	Mouse 2	Mouse 3	Mouse 4	Mouse 5	Mouse 6	Mouse 7	Mouse 8				Mean	Mean	Mean	Mean	p - value
	IL1b	4.52788	4.24599	2.02416	3.36415	2.98123	2.24971	6.03246	1.18365	2.91758	3.0234	5.36393	6.45495	2.09992	2.47741	6.41109	2.50388	3.46385	2.2192	2.68858	1.52592	2.5234	2.54684	2.6864	5.9314	3.4398	3.9126	4.45827	2.89349			IL1b	3.63222	3.74149	2.48028	3.54902	0.637172
	IL18	1.14633	82.1262	0.00728099	2.43276	15.994	2.231	10.0689	0.00306629	18.7493	9.31935	3.10583	10.7013	3.78976	17.7682	4.70261	29.1647	0.662339	138.479	5.65789	0.691837	1.55638	0.999715	200.092	58.9895	42.9537	23.7874	179.707	135.932			IL18	16.2866	8.51743	34.9311	80.5022	0.0887817
	IL6	0.0473035	0.053484	0.0151341	0.00102041	0.0105614	0.0126304	0.00438303	0.00788721	0.00634218	0.00337904	0.0170441	0.000958466	0.00639066	0.0481846	0.00536325	0.0331541	0.0141268	0.0140514	0.0594444	0.00569652	0.00866292	0.00712569	0.263995	0.179876	0.146195	0.150714	0.437532	0.278758			IL6	0.0206453	0.0119437	0.0252946	0.184107	0.220682
	TNF	29.1246	26.9947	14.8525	25.3849	22.1784	14.0847	16.4908	11.237	18.7842	18.0992	29.389	18.2565	12.4277	12.9233	30.2534	15.3255	13.7308	10.5646	12.2132	9.82292	19.7302	11.51	13.2285	32.8633	138.776	19.8298	74.992	24.4568			TNF	21.3015	18.9213	12.3314	41.9233	0.000866828
	IL12p70	0.302016	0.351239	0.327395	0.239371	0.309895	0.188631	0.169203	0.178392	0.286637	0.127071	0.210758	0.210288	0.12018	0.0594765	0.320085	0.230462	0.151399	0.00581028	0.224733	0.146468	0.0952697	0.244168	0.146495	0.216378	0.0730088	0.276638	0.296941	0.148412			IL12p70	0.269678	0.189111	0.151774	0.187164	0.393934
	IL12p40	0.0949194	0.135752	0.0513123	0.080068	0.140053	0.057555	0.0885733	0.0427357	0.135752	0.0759274	0.193567	0.100767	0.0480361	0.154318	0.10453	0.0896769	0.0659621	0.110632	0.066972	0.0405638	0.0570449	0.0477819	0.271316	0.0938163	0.247699	0.0933275	0.293544	0.18783			IL12p40	0.0926047	0.106954	0.0747615	0.161545	0.537259
	Mip1a	4.33843	1.63171	1.28957	0.850527	5.67007	0.946125	0.639062	0.243594	0.90528	0.547458	0.346573	0.630927	0.222654	0.476525	0.460791	1.18171	0.240831	5.67318	1.95221	0.181269	0.192315	1.34471	1.26743	0.521678	0.27958	0.596237	1.14736	0.482736			Miip1a	2.19507	0.479225	1.84584	0.729006	0.914221
	Mip1b	0.0334879	0.0419174	0.0416092	0.0299961	0.0065614	0.00228105	0.0265039	0.0105219	0.0184366	0.0168279	0.0207598	0.0199681	0.00587969	0.0200717	0.00799145	0.00575385	0.0298429	0.0501383	0.0159033	0.00310116	0.0231685	0.0115527	0.0149522	0.0220848	0.00827434	0.00651568	0.0435021	0.0112708			Mip1b	0.026051	0.0150571	0.0209479	0.0176651	0.883401
	Eotaxin	115.693	127.263	154.705	96.0624	129.711	134.272	215.833	94.1394	244.511	176.552	331.126	252.913	128.367	191.895	164.011	212.893	122.98	118.485	152.553	113.024	59.4519	110.819	110.149	255.532	171.906	241.081	316.189	185.347			Eotaxin	139.077	197.939	143.987	181.309	0.775297
	GMCSF	1.67444	1.46767	1.53816	1.38548	1.65054	1.57269	2.23602	1.10369	2.42969	2.13554	3.82003	2.48011	1.58143	1.93892	1.95489	2.25622	1.7836	1.28345	1.83239	1.17961	1.45938	1.27355	1.39798	2.6218	2.31803	2.63538	3.09397	2.02761			GMCSF	1.64643	2.18054	1.66705	2.10346	0.92768
	IL17a	0.0961694	0.0760767	0.0543774	0.0745238	0.0814035	0.0567237	0.057982	0.0406902	0.0722566	0.0642152	0.12309	0.07	0.045828	0.0607285	0.095	0.0694	0.0563557	0.0471344	0.0656234	0.0416998	0.0521348	0.0470702	0.0555024	0.0842756	0.0940929	0.0898606	0.100633	0.0699057			IL17a	0.0710366	0.0714761	0.0560427	0.0741844	0.523285
	KC	0.180242	0.193083	0.0904215	0.160544	0.200123	0.115403	0.171324	0.062399	0.217478	0.192174	0.361011	0.235543	0.136433	0.173018	0.201709	0.190354	0.144854	0.145702	0.163511	0.102595	0.106067	0.109908	5.34098	2.60899	1.18053	2.07688	3.0607	4.30225			KC	0.158734	0.197471	0.149403	2.34829	0.100602
	IL10	0.102218	0.114794	0.108774	0.0706803	0.0404912	0.0282152	0.0296658	0.0579293	0.0881711	0.043564	0.0113483	0.0809904	0.0245011	0.0247572	0.0493162	0.0355077	0.0199271	0.0410672	0.0411705	0.0268325	0.0363596	0.0299076	0.0715072	0.0571731	0.0196903	0.0402091	0.06827	0.0508805			IL10	0.0706911	0.0475722	0.032901	0.0467497	0.299497
	Rantes	0.757621	2.07782	0.181293	0.672653	1.89296	1.19934	1.19928	0.134781	1.2851	0.388118	0.483876	0.934505	0.581423	2.56785	0.537564	1.65358	0.314679	5.23755	0.43243	0.436567	1.03251	0.769871	0.493911	0.395424	1.06316	0.666481	0.744831	0.746934			Rantes	1.14014	0.864153	1.61496	0.73914	0.777509
	GCSF	0.185282	0.147965	0.0840517	0.155102	0.153947	0.114046	0.112789	0.0738636	0.13146	0.121847	0.238764	0.143482	0.0938747	0.118132	0.193397	0.136046	0.127915	0.0908103	0.116921	0.0739055	0.0924382	0.0849353	8.59689	7.89698	8.48489	5.84685	16.2619	9.64879			GCSF	0.136169	0.139353	0.10912	7.11421	0.0597668
	IL1a	0.287782	0.301268	0.221715	0.155272	0.107965	0.0248028	0.200874	0.114318	0.128732	0.166125	0.17927	0.28107	0.547527	0.214872	0.409893	0.198108	0.288746	0.144427	0.668639	0.546683	0.855371	0.194455	0.427105	0.597827	0.557566	0.701812	1.35873	0.538349			IL1a	0.185668	0.255226	0.369321	0.653902	0.674615
	IL5	0.015006	0.0330973	0.0139026	0.00889487	0.073595	0.0579729	0.0234707	0.0485565	0.0288648	0.0537228	0.0896569	0.021826	0.054705	0.0185682	0.0170646	0.0959375	0.090737	0.0312997	0.0791582	0.0173888	0.0446725	0.0262754	0.0210396	0.113808	0.0859742	0.0429658	0.0111264	0.0916509			IL5	0.0322771	0.0416206	0.0629042	0.0546891	0.493965
	MCP1	1.79764	1.60496	1.0423	1.16609	1.20291	0.569425	1.39866	0.665008	1.31509	0.627061	1.3084	1.0953	0.727877	0.923056	1.46509	0.339354	0.321545	0.67753	0.592608	0.568541	0.52336	0.43049	6.35426	2.8985	1.97263	2.54599	2.89057	2.57948			MCP1	1.25457	1.01586	0.499915	2.52441	0.0533411
	IL4	0.076875	0.0562389	0.036523	0.0597109	0.0668947	0.0447555	0.0480334	0.0295539	0.0584956	0.0472662	0.102837	0.0572843	0.0341295	0.0472662	0.0718376	0.0540154	0.0511808	0.0376779	0.0544148	0.0291128	0.0411348	0.0338355	0.0895096	0.125901	0.151792	0.0717944	0.200823	0.0772799			IL4	0.0555759	0.0560838	0.0452803	0.0990088	0.241422
	IL13	10.4176	8.87111	8.4353	8.90709	9.88898	7.6137	10.9431	6.06676	12.055	10.0914	17.9617	12.4372	7.19316	8.12894	10.9409	10.5717	9.18261	6.38912	7.95388	5.73756	5.59573	6.88342	6.85529	12.3946	12.2102	11.472	27.8227	9.79247			IL13	9.2967	10.6094	7.96698	11.6283	0.458256
	IL2	0.296653	0.225059	0.223161	0.212942	0.190491	0.098313	0.234344	0.130724	0.308378	0.138648	0.367163	0.239393	0.167749	0.205421	0.355021	0.201092	0.21051	0.174842	0.173282	0.140008	0.151494	0.139769	0.200359	0.374099	0.433031	0.378153	1.53747	0.328742			IL2	0.211566	0.239062	0.179947	0.442889	0.128876
	IFNg	0.00717241	0.0527434	0.0904789	0.0294048	0.0195827	0.009511	0.0870694	0.0549663	0.0855015	0.0414235	0.0437921	0.0716454	0.0388429	0.0346654	0.00702991	0.0396154	0.023965	0.0221146	0.0391476	0.0323964	0.0317184	0.0406932	0.00393541	0.0514134	0.0232736	0.0738328	0.0613924	0.0245126			IFNg	0.0422804	0.0472334	0.0314478	0.0388465	0.913232
	IL9	20.4003	13.9727	10.0968	16.2591	15.0697	11.2609	12.344	8.1203	12.5364	11.1988	19.42	12.4076	10.3325	10.5189	12.4301	14.6415	13.1709	9.31818	11.6075	7.92732	10.2511	10.1276	11.2799	15.807	25.6061	14.8078	34.768	13.7875			IL9	14.2005	12.1206	11.3331	17.0544	0.163788
	IL3	0.0606855	0.0491888	0.0426245	0.0530272	0.0509298	0.0381174	0.0485347	0.0317845	0.0556932	0.0463776	0.0936798	0.0585463	0.0377389	0.0448968	0.048547	0.0513077	0.0486152	0.0329545	0.0508779	0.0294776	0.0449326	0.0328558	0.0398923	0.0667138	0.0737832	0.0677178	0.0843671	0.0558962			IL3	0.0490154	0.052158	0.0426466	0.0582699	0.594587
	IFNa	0.30756	0.112979	0.189215	0.0186457	0.369632	0.035644	0.0194768	0.0500589	0.0426787	0.0320723	0.0916185	0.095	0.0111012	0.0431137	0.0470436	0.234692	0.325321	0.313034	0.0369717	0.0950829	0.128843	0.0234968	0.228086	0.269523	0.581615	0.028809	0.387342	0.00566713			IFNa	0.15045	0.0515859	0.20102	0.206673	0.553788
	IFNb	0.843851	0.0229633	0.229952	0.408282	0.421175	0.0790342	0.308573	0.0219108	0.189263	0.0226379	0.0247044	0.204984	0.0686306	0.00634516	0.138141	0.0377866	0.0308633	0.00599796	0.0822519	0.00224012	0.00880099	0.0143892	1.09455	0.226714	1.51015	0.0292958	1.13954	0.540314			IFNb	0.330547	0.084577	0.031828	0.570469	0.106394
	Mip3a	0.031371	0.030531	0.0190421	0.0338095	0.0404386	0.0272372	0.0162982	0.0153283	0.0293215	0.0245149	0.0558427	0.0218371	0.0174841	0.0267631	0.0459188	0.0305846	0.0265452	0.0179941	0.0186132	0.0150995	0.0214157	0.0213031	0.0266507	0.0224028	0.0364381	0.0286934	0.0453376	0.0258962			Mip3a	0.0283897	0.0296263	0.0217673	0.0285172	0.73083
	IL33	4.58893	1.4286	0.0244524	3.84776	3.28698	1.01507	2.84524	0.0335813	2.13242	2.00277	5.71334	3.09735	2.43944	2.35534	4.79368	3.25222	2.62914	2.42317	2.23571	1.88958	0.0184927	3.49616	19.6176	11.6332	16.9549	11.29	14.7082	16.7244			IL33	2.43386	2.82099	2.48596	11.8054	0.279632
	IL21	0.108088	0.0596903	0.0346181	0.0885595	0.0639588	0.0215526	0.00601026	0.00605542	0.0319747	0.0190423	0.100389	0.00810714	0.0144119	0.0168141	0.0477335	0.0723987	0.0439846	0.0506792	0.0268459	0.0444542	0.0406082	0.0063586	0.0622883	0.0644108	0.0103451	0.0125328	0.045736	0.0222404			IL21	0.0546397	0.030566	0.0476725	0.033065	0.83981
	IL22	0.0520488	0.00680001	0.00133518	0.0336439	0.0511749	0.0188965	0.00142542	0.00165828	0.0429417	0.00610265	0.0973387	0.0447171	0.0205866	0.0034004	0.0502049	0.00717046	0.00754934	0.011996	0.00167392	0.00947363	0.0197593	0.0296778	0.178804	0.0557301	0.0618303	0.056764	0.00594937	0.00358491			IL22	0.0236178	0.0333688	0.00757268	0.0515125	0.297333
	IL17f	0.160745	0.0120469	0.0431481	0.0518927	0.0241816	0.0647082	0.122595	0.0565231	0.115404	0.00403004	0.132375	0.0547344	0.105812	0.0809848	0.200484	0.000834485	0.140443	0.0952085	0.0168178	0.0453436	0.0497292	0.0500922	0.115497	0.00756862	0.177862	0.0980884	0.208004	0.0613824			IL17f	0.0684738	0.0937935	0.0597295	0.096028	0.865159
	IL23p19	12.3665	6.93022	12.3011	11.3373	6.40095	7.07035	1.71206	9.99845	1.69886	1.45043	3.88933	1.66069	4.48662	0.967374	4.29703	5.03997	8.86869	5.29044	2.17031	2.47074	0.345185	3.82019	4.59159	1.41792	5.03077	2.68145	5.02084	2.63035			IL23p19	8.30263	3.5561	4.76803	3.19229	0.375155
	IL31	5.88294	6.79814	0.869272	2.94162	3.63761	3.70627	0.719165	0.697635	0.937124	0.311814	1.00037	0.426086	0.59396	1.71	1.03549	1.45717	1.9115	4.77066	0.522595	0.310332	0.359674	2.05745	5.45542	1.32652	2.00779	0.0569512	4.97494	1.45805			IL31	3.50786	0.839059	1.79445	2.2121	0.0459423

## Sheet: Peyer's Patches
	Multiplex analysis in Peyer's patches lysates, all values normalised to pg/mg tissue
		Stat1+/-															Stat1-/-																Stat1+/-		Stat1-/-
		UV MNV							Live MNV								UV MNV					Live MNV											UV MNV	Live MNV	UV MNV	Live MNV
		Mouse 1	Mouse 2	Mouse 3	Mouse 4	Mouse 5	Mouse 6	Mouse 7	Mouse 1	Mouse 2	Mouse 3	Mouse 4	Mouse 5	Mouse 6	Mouse 7	Mouse 8	Mouse 1	Mouse 2	Mouse 3	Mouse 4	Mouse 5	Mouse 1	Mouse 2	Mouse 3	Mouse 4	Mouse 5	Mouse 6	Mouse 7	Mouse 8				Mean	Mean	Mean	Mean	p - value
	IL1b	8.07214	3.88197	8.10427	6.20269	8.00631	17.0141	6.61059	11.0411	11.301	10.3183	9.18462	7.12278	8.29794	8.41296	6.86727	6.12368	5.11392	6.62427	14.6415	8.22985	6.44635	5.43174	18.8351	13.0927	13.2931	14.2539	12.3605	10.6461			IL1b	8.2703	9.06825	8.14664	11.7949	0.557207
	IL18	52.3273	199.101	121.386	68.665	218.438	108.824	378.51	362.76	568.028	380.276	675.12	586.462	766.602	465.582	777.346	76.3074	169.335	83.1304	770.343	213.634	220.99	64.3351	1070.25	1052.25	850.093	600.677	578.061	732.678			IL18	163.893	572.772	262.55	646.166	0.454492
	IL6	0.00426871	0.0396664	0.0434404	0.0280323	0.0368525	0.106645	0.0630667	0.106569	0.0226128	0.134348	0.0487611	0.139752	0.0353248	0.0863798	0.100125	0.0375318	0.0483644	0.00895833	0.0905523	0.0731876	0.0587733	0.0166808	0.208363	0.0441471	0.794122	1.09183	0.676589	0.183411			IL6	0.045996	0.084234	0.0517189	0.384239	0.263628
	TNF	28.0261	11.2932	33.1325	18.5079	25.8093	43.0664	18.346	39.9541	20.4055	35.2939	27.3454	29.3998	22.4298	25.5467	33.6602	17.0244	18.7009	16.1146	40.8809	16.574	30.6684	17.9883	31.1129	38.2897	59.7568	24.0926	34.8879	19.3823			TNF	25.4545	29.2544	21.859	32.0224	0.475301
	IL12p70	0.0779015	0.255479	0.22646	0.0676765	0.0179991	0.33143	0.167478	0.203422	0.168426	0.0418005	0.0309735	0.202844	0.0291374	0.12776	0.104042	0.187931	0.0538306	0.172782	0.0106615	0.0293554	0.147781	0.168724	0.104769	0.281889	0.0112214	0.0618295	0.0614874	0.0387387			IL12p70	0.163489	0.113551	0.0909119	0.109555	0.506747
	IL12p40	0.533316	0.448092	0.684037	0.370726	1.0575	0.80959	0.403025	0.920213	0.867667	0.893935	0.823805	0.879536	0.451136	0.652705	0.34225	0.168981	0.310505	0.232039	0.385233	0.426716	0.366351	0.221836	0.67677	0.690324	0.694179	0.703596	0.255859	0.37053			IL12p40	0.615184	0.728906	0.304695	0.497431	0.514436
	Mip1a	2.57954	0.577585	3.99342	2.72239	3.29142	6.22832	2.20457	3.73676	4.10326	2.7993	3.11496	2.74068	3.01288	0.507568	2.38318	6.6535	4.95762	2.42379	14.2345	3.47699	2.08144	3.56645	17.7715	10.4115	17.0332	19.5612	10.8646	7.9446			Miip1a	3.08532	2.79982	6.34928	11.1543	0.803823
	Mip1b	0.067585	0.253473	0.0825917	0.0934677	0.0647662	0.0845082	0.0807962	0.0755851	0.171643	0.0617826	0.128208	0.0959437	0.0496853	0.0593443	0.0906071	0.0452548	0.0274202	0.0306845	0.269826	0.0464379	0.0441304	0.0401412	0.935265	1.00685	1.98498	2.01452	2.6018	0.631192			Mip1b	0.103884	0.0915999	0.0839246	1.15736	0.0151436
	Eotaxin	150.018	64.0539	303.154	165.923	162.13	401.413	173.305	401.399	339.387	355.745	345.585	313.833	127.619	223.556	214.119	149.731	158.102	94.8501	384.23	163.253	232.723	177.989	357.327	655.196	405.94	355.401	704.765	535.564			Eotaxin	202.857	290.155	190.033	428.113	0.20496
	GMCSF	1.81121	0.492364	2.71784	1.73979	1.77043	4.42078	1.73387	3.1859	3.1365	2.91687	3.4035	2.55167	1.41724	1.16667	2.06945	1.61836	1.53234	1.42722	4.0232	1.87211	1.82994	1.63685	2.69283	4.27909	2.97366	2.12703	3.98396	2.5798			GMCSF	2.09804	2.48097	2.09464	2.7629	0.825522
	IL17a	0.0921429	0.0407895	0.106422	0.0790161	0.0881115	0.222049	0.088328	0.126862	0.125905	0.10087	0.114115	0.104768	0.210455	0.0775546	0.0898036	0.0862739	0.053125	0.107753	0.151831	0.0927614	0.0760714	0.0691949	0.154403	0.147912	0.198263	0.217646	0.287708	0.123129			IL17a	0.102408	0.118792	0.0983489	0.159291	0.326735
	KC	0.321293	0.258261	0.338188	0.275258	0.38027	0.65209	0.315223	0.290426	0.566738	0.488652	0.69865	0.487517	0.439143	0.128962	0.385518	0.364984	0.217739	0.373795	0.549186	0.396127	0.161957	0.273234	17.7602	5.72026	8.15555	20.7504	13.7083	15.3936			KC	0.36294	0.435701	0.380366	10.2404	0.00495358
	IL10	0.101667	0.248097	0.0742202	0.0817742	0.0911871	0.132623	0.0661783	0.110532	0.142333	0.0903478	0.231549	0.11394	0.0886364	0.118579	0.0905357	0.0515287	0.055266	0.0618452	0.160581	0.0976797	0.0502484	0.0457062	0.132257	0.149118	0.199733	0.166023	0.202682	0.0989735			IL10	0.113678	0.123307	0.0853802	0.130593	0.481142
	Rantes	22.9671	0.290573	20.4503	12.295	37.3813	64.9068	15.0239	9.88559	50.9738	23.8246	19.532	24.3385	31.3915	0.111571	21.7233	15.183	10.4284	26.6881	53.9137	37.9459	11.663	23.0644	8.06535	11.9894	9.76038	7.47434	6.41174	5.81556			Rantes	24.7593	22.7226	28.8318	10.5305	0.0391555
	GCSF	0.151582	0.0847133	0.204427	0.137097	0.152878	0.370943	0.131003	0.226064	0.199119	0.192239	0.194137	0.145281	0.165542	0.121762	0.161625	0.139729	0.116689	0.132634	0.28343	0.145637	0.136258	0.12589	5.52485	2.13768	6.58805	9.47401	5.0918	5.10743			GCSF	0.176092	0.175721	0.163624	4.27324	0.0880958
	IL1a	0.310119	0.169037	0.662936	0.127484	0.372914	0.674426	0.583312	1.10896	0.441738	0.610043	0.502235	0.258742	0.563182	1.30697	0.389268	0.207866	0.313723	0.135863	0.566744	0.402288	1.05463	0.220734	1.22181	0.891029	0.846698	1.04731	0.905599	1.05459			IL1a	0.414318	0.647642	0.325297	0.9053	0.255959
	IL5	0.111633	0.0921898	0.0198487	0.090129	0.0914029	0.164795	0.0809236	0.133073	0.14481	0.0487826	0.224159	0.0572848	0.177133	0.0396757	0.0718036	0.0550955	0.0765388	0.104702	0.190814	0.107255	0.011941	0.0644068	0.0876931	0.023487	0.0146756	0.022807	0.0608661	0.0179033			IL5	0.0929888	0.11209	0.106881	0.0379725	0.00806695
	MCP1	1.51638	1.09137	1.812	1.1059	1.60365	5.23607	0.741704	1.82356	1.63252	1.93833	1.97263	1.1352	1.55879	2.24119	1.5922	1.41979	1.44702	1.32683	2.59195	1.12036	1.38452	0.657895	19.5949	7.31212	11.0581	22.6542	6.47427	11.4794			MCP1	1.87244	1.7368	1.58119	10.0769	0.00615842
	IL4	0.124218	0.06836	0.10172	0.231226	0.134586	0.270451	0.127818	0.097367	0.282571	0.154913	0.206416	0.168725	0.156503	0.0520902	0.0995357	0.088758	0.065359	0.153095	0.212326	0.102157	0.0568478	0.0811017	0.335929	0.217441	0.467309	1.2861	0.622135	0.151325			IL4	0.151197	0.152265	0.124339	0.402273	0.0133375
	IL13	8.70808	2.63777	14.23	8.14553	12.6175	24.0684	9.42669	16.1223	16.589	15.1986	15.7329	13.6124	8.62507	5.13112	9.81343	8.78826	7.80941	7.44573	18.8651	9.05645	9.41301	7.76203	11.9503	17.8294	14.4435	6.63507	21.032	10.8233			IL13	11.4048	12.6031	10.393	12.4861	0.781665
	IL2	0.264116	0.229925	0.451995	0.237323	0.289083	0.636475	0.251624	0.520559	0.414881	0.739696	0.486106	0.464172	0.346853	0.350724	0.565875	0.208137	0.246024	0.182217	0.443576	0.295719	0.328789	0.203969	0.579624	0.496618	0.62708	0.284196	0.923203	0.429404			IL2	0.33722	0.486108	0.275135	0.48411	0.633243
	IFNg	0.00241497	0.0553618	0.0298394	0.00822581	0.0022296	0.0967668	0.0275318	0.0572872	0.0673095	0.108217	0.113761	0.0810596	0.0404356	0.0533743	0.0324107	0.0486982	0.0184441	0.0392251	0.0251744	0.00833333	0.0334472	0.00973164	0.0643805	0.0806765	0.104389	0.0751754	0.136042	0.0605795			IFNg	0.0317672	0.0692319	0.027975	0.0705527	0.872644
	IL9	16.2591	6.55142	22.3239	12.5276	15.9316	36.3031	13.3906	24.7315	14.8182	18.084	20.9591	10.7987	17.2416	12.2223	5.75607	14.105	12.5978	9.1115	29.0426	13.5925	14.7104	11.8136	19.4001	23.6603	12.8224	9.09887	19.9842	13.1662			IL9	17.6125	15.5764	15.6899	15.582	0.751781
	IL3	0.0623299	0.0643938	0.0715138	0.0468226	0.0483813	0.118975	0.0328981	0.0829255	0.0742381	0.0631087	0.0737832	0.0552152	0.0397203	0.0338798	0.0442857	0.0496497	0.0329787	0.0384524	0.109767	0.0616993	0.0450776	0.0471045	0.0786504	0.0917059	0.0720611	0.0584649	0.0983333	0.0588576			IL3	0.0636164	0.0583946	0.0585095	0.0687819	0.561524
	IFNa	0.057503	0.508811	1.43353	0.407161	0.0388277	0.0611257	0.00112744	1.04436	0.0644933	0.0477681	1.38279	0.00877209	0.00591593	0.0340741	0.0592106	0.0230822	0.000143937	0.0308593	0.00170866	0.0126829	0.609752	0.0473767	5.46715	3.22626	3.35666	12.9844	2.10583	2.6593			IFNa	0.358298	0.330923	0.0136954	3.80709	0.0422048
	IFNb	0.601412	0.816485	0.811078	0.570371	0.0277559	0.19291	0.864331	0.050943	0.841976	0.102326	1.55208	0.898675	0.618234	0.0643033	0.0141896	0.0749522	0.033395	0.526235	0.136831	0.577827	0.0730901	0.499477	9.76312	6.20718	9.2012	42.7193	11.3119	6.01204			IFNb	0.554906	0.517841	0.269848	10.7234	0.000705917
	Mip3a	0.024881	0.0226974	0.0417661	0.0346613	0.0296223	0.059959	0.0262261	0.0506915	0.0433571	0.0358043	0.850996	0.0381623	0.0454895	0.0884426	0.0340357	0.0201911	0.0219016	0.0343006	0.0478779	0.020719	0.0295963	0.0206638	0.0402876	0.0584706	0.0439885	0.105716	0.0428906	0.030149			Mip3a	0.034259	0.148372	0.028998	0.0464704	0.0822432
	IL33	5.34714	0.81375	3.34986	6.42073	11.7622	43.9428	17.3898	2.84348	11.9559	10.4466	10.1237	12.6621	13.9104	0.0169672	5.70464	7.57205	6.52887	11.5803	11.7475	12.0818	2.16519	5.5023	104.161	55.3314	45.5888	53.2691	48.593	58.395			IL33	12.718	8.45797	9.9021	46.6258	0.0068111
	IL21	0.0149237	0.155301	0.000637491	0.00596474	0.0130942	0.0328898	0.0149625	0.18625	0.014045	0.00961573	0.0159622	0.00166007	0.00305874	0.00511348	0.00414922	0.0144665	0.00372676	0.00441136	0.0211662	0.0147213	0.108742	0.012155	0.0152212	0.0142531	0.0136193	0.0119353	0.00990931	0.0091633			IL21	0.0339676	0.0299818	0.0116984	0.0243748	0.567351
	IL22	0.0168878	0.0528947	0.0510526	0.0422654	0.287284	0.0138115	0.0992516	0.023484	0.10569	0.162413	0.000309735	0.0145252	0.0173601	0.00262165	0.0536001	0.0210828	0.0264229	0.0340321	0.21061	0.0972549	0.000217391	0.0114725	0.468451	0.109176	0.572156	0.302018	0.481354	0.264454			IL22	0.0804925	0.0475006	0.0778806	0.276162	0.012793
	IL17f	0.082875	0.0266588	0.0616179	0.101507	0.110879	0.0545916	0.0479369	0.0824025	0.055308	0.121361	0.194765	0.0990203	0.0980775	0.140082	0.0191022	0.063581	0.0471299	0.0587759	0.0484492	0.021273	0.140245	0.121689	0.125509	0.119171	0.150024	0.156389	0.154527	0.0447517			IL17f	0.0694379	0.101265	0.0478418	0.126538	0.534959
	IL23p19	2.1443	2.70602	8.67998	3.2689	4.08977	6.16889	3.57229	19.5529	2.24552	2.25998	2.38363	2.87856	5.20928	9.12381	1.57812	3.86135	1.43271	2.68411	6.02802	2.23387	8.58922	2.40941	5.46412	2.71609	2.7417	1.62982	3.65109	2.32123			IL23p19	4.37574	5.65398	3.24801	3.69033	0.808153
	IL31	1.47629	3.44393	2.72592	1.30519	4.28095	2.91857	5.59858	15.0075	3.61621	7.54211	2.71965	1.83346	4.08402	0.920273	1.20293	2.15368	1.99189	1.35048	8.28474	4.25247	5.45949	1.70744	4.01524	6.48312	1.58166	1.56009	1.55555	1.76672			IL31	3.10706	4.61577	3.60665	3.01616	0.328113

## Sheet: Mesenteric Lymph Nodes
	Multiplex analysis in mesenteric lymph node lysates, all values normalised to pg/mg tissue
		Stat1+/-															Stat1-/-																Stat1+/-		Stat1-/-
		UV MNV							Live MNV								UV MNV					Live MNV											UV MNV	Live MNV	UV MNV	Live MNV
		Mouse 1	Mouse 2	Mouse 3	Mouse 4	Mouse 5	Mouse 6	Mouse 7	Mouse 1	Mouse 2	Mouse 3	Mouse 4	Mouse 5	Mouse 6	Mouse 7	Mouse 8	Mouse 1	Mouse 2	Mouse 3	Mouse 4	Mouse 5	Mouse 1	Mouse 2	Mouse 3	Mouse 4	Mouse 5	Mouse 6	Mouse 7	Mouse 8				Mean	Mean	Mean	Mean	p - value
	IL1b	6.11972	6.53898	5.87428	7.83717	7.27405	13.1397	5.94487	5.70077	5.38106	6.51713	3.33113	3.90331	6.51713	6.88402	4.62929	6.46013	8.69361	16.9256	8.46616	8.39144	4.89376	6.30941	45.4976	32.1522	44.3948	32.7229	72.552	16.4085			IL1b	7.53269	5.35798	9.78738	31.8664	0.00167911
	IL18	2.45003	12.2015	5.07479	17.8864	6.33883	4.66124	1.55516	7.64907	4.50487	13.3843	1.63489	2.11029	8.8725	2.77672	5.88133	4.95028	5.77307	8.57243	2.78868	6.25196	2.03672	2.79916	12.6423	5.07188	14.5002	3.75104	9.3974	8.56178			IL18	7.16686	5.85175	5.66728	7.34507	0.738592
	IL6	0.0780801	0.201912	0.104468	0.0910915	0.0962783	0.0744475	0.00873016	0.12593	0.104327	0.0965233	0.0250331	0.100132	0.0948953	0.0443167	0.0639982	0.0444066	0.250881	0.0943881	0.0769985	0.0267655	0.100972	0.12635	3.92919	1.40271	3.14885	2.37807	0.176723	2.85254			IL6	0.0935725	0.0818944	0.0986879	1.76443	0.00264199
	TNF	10.7904	15.4443	14.2016	22.9199	14.2474	6.65917	6.83706	11.6146	11.3245	14.3722	5.99233	10.6284	12.5385	9.7945	11.576	7.62597	12.371	12.0899	8.77873	6.47704	8.82994	9.39414	12.2335	10.4523	11.4114	9.46567	13.271	11.9999			TNF	13.0143	10.9801	9.46853	10.8822	0.535148
	IL12p70	0.528881	0.378924	0.179802	0.199313	0.138541	0.22924	0.10077	0.339525	0.150374	0.687326	0.197593	0.167064	0.307198	0.0542167	0.727206	0.269975	0.376813	0.190738	0.304542	0.181372	0.324413	0.231449	0.344748	0.244327	0.258162	0.225462	3.18928	0.159922			IL12p70	0.250782	0.328813	0.264688	0.62222	0.277779
	IL12p40	2.89587	1.5742	2.3559	3.85944	2.30265	2.14781	1.43063	3.2915	1.31231	1.92401	0.77834	1.84947	1.76495	1.88397	1.12119	1.0815	1.36536	4.08296	1.29991	1.23867	1.76595	2.04689	2.59877	1.79471	1.78141	1.55523	1.65587	1.06695			IL12p40	2.36664	1.74072	1.81368	1.78322	0.300922
	Mip1a	0.851356	3.38289	4.69199	6.37558	2.66516	2.39805	0.109802	2.79176	2.24467	1.00829	0.261217	2.38947	2.82716	2.079	0.529329	1.53686	2.71653	4.46103	1.19445	5.91722	4.3247	3.44256	393.453	327.377	3816.01	368.901	35.3582	114.898			Miip1a	2.92498	1.76636	3.16522	632.971	0.0615996
	Mip1b	0.464208	0.542988	0.427401	0.607993	0.262624	0.149026	0.17681	0.570029	0.343173	0.66736	0.216442	0.554005	0.505256	0.272717	0.580046	0.290997	0.517507	0.20079	0.370974	0.179485	0.406583	0.420163	3.38029	4.2058	7.66386	3.52674	2.10651	2.08473			Mip1b	0.375864	0.463628	0.311951	2.97434	0.00149774
	Eotaxin	163.831	304.477	226.51	271.284	234.344	140.483	119.782	283.68	315.281	261.641	88.0992	246.549	286.639	164.355	196.531	109.399	272.829	123.73	87.8788	112.348	208.695	209.933	364.116	436.187	340.831	289.157	288.919	277.836			Eotaxin	208.673	230.347	141.237	301.959	0.0934595
	GMCSF	0.914355	1.24393	1.51429	2.34079	1.32576	0.628572	0.88823	1.26755	1.56682	1.74562	0.962229	1.244	1.32071	0.884625	1.25548	0.663643	0.999045	0.80942	0.686395	0.767687	0.745941	1.13126	2.16189	2.29218	2.61619	1.30044	2.24466	1.89396			GMCSF	1.26513	1.28088	0.785238	1.79832	0.20592
	IL17a	0.0687745	0.0877689	0.0920421	0.136673	0.094491	0.18442	0.0491825	0.0917442	0.0801496	0.0978837	0.0409854	0.0616941	0.168477	0.211042	0.0605515	0.0581124	0.126985	0.242534	0.0583212	0.0374162	0.228099	0.244049	0.280065	0.139536	0.364624	0.344268	0.299011	0.289448			IL17a	0.101907	0.101566	0.104674	0.273637	0.00434909
	KC	0.354975	0.653715	0.650483	0.964067	0.526097	1.37579	0.149937	0.63218	0.531453	0.391802	0.136872	0.539745	0.831279	0.860367	0.206599	0.253535	1.4569	3.25898	0.387791	0.278634	0.9975	1.68505	80.292	33.414	66.8193	74.8722	35.2459	82.1062			KC	0.667866	0.516287	1.12717	46.929	1.51283e-05
	IL10	0.610842	0.538526	0.410235	0.507694	0.408982	0.246915	0.139135	0.46626	0.289605	0.810616	0.156343	0.300847	0.39543	0.236708	0.508649	0.408144	0.419321	0.353974	0.278328	0.268821	0.322708	0.308034	0.443746	0.240702	0.382688	0.278021	1.36768	0.293164			IL10	0.408904	0.395557	0.345718	0.454593	0.314843
	Rantes	0.28844	10.2089	16.299	34.6898	12.0098	27.7487	0.0590317	11.8475	13.852	0.46514	0.109292	11.9864	22.7533	8.98332	0.191636	0.191231	9.91552	24.9176	0.604237	0.224536	25.4747	19.3557	13.2178	14.9505	16.5162	8.23923	0.502959	7.59566			Rantes	14.4719	8.77356	7.17063	13.2316	0.0699413
	GCSF	0.126781	0.12003	0.124158	0.189155	0.122353	0.155279	0.0757063	0.112519	0.105662	0.205919	0.0691667	0.0813322	0.123267	0.0847833	0.116186	0.0974747	0.291209	0.185035	0.0760029	0.0729446	0.0976895	0.203098	40.484	19.7906	50.1349	20.8538	0.371184	33.2744			GCSF	0.130495	0.112354	0.144533	20.6512	0.0180951
	IL1a	0.414363	0.807161	0.435334	0.506408	0.451312	0.255766	0.258905	0.445766	0.464541	0.499686	0.267282	0.494605	0.421349	0.242033	0.390294	0.301458	0.572396	0.36361	0.419724	0.310876	0.363985	0.368388	2.47762	1.97251	2.22038	1.61536	3.23893	1.43491			IL1a	0.447036	0.403194	0.393613	1.71151	0.00181659
	IL5	0.00628268	0.125299	0.1175	0.217993	0.109819	0.131493	0.012381	0.0856977	0.0849893	0.0579329	0.0307221	0.0691036	0.150872	0.0844333	0.0533988	0.0141667	0.111194	0.19709	0.0561628	0.00873996	0.141846	0.134964	0.124406	0.127065	0.102778	0.0695976	0.0137809	0.0685776			IL5	0.102967	0.0771437	0.0774707	0.0978768	0.223555
	MCP1	3.04708	5.01247	4.24252	5.35732	4.7206	3.86485	1.37191	3.61398	3.49903	3.26409	1.536	2.94363	4.16215	3.29383	2.28504	1.97016	5.17429	5.65485	2.38015	1.80871	3.33182	4.17292	163.634	125.463	136.392	115.333	105.47	88.2808			MCP1	3.94525	3.07472	3.39763	92.7598	7.38585e-09
	IL4	0.131062	0.164104	0.180037	0.35287	0.157432	0.160766	0.0390079	0.131831	0.131111	0.209488	0.0368651	0.0878125	0.195384	0.1048	0.103575	0.069899	0.268172	0.288959	0.089186	0.0650451	0.210061	0.248207	1.16775	0.557952	0.594641	0.934987	0.702915	0.262009			IL4	0.169325	0.125108	0.156252	0.584815	0.000488436
	IL13	6.73707	10.2412	8.47488	11.7613	8.26182	5.7604	5.28296	7.0304	8.62849	9.64507	3.51037	5.82835	7.57377	4.54042	6.20594	5.74495	8.84487	10.1251	5.39519	4.64389	5.53241	5.74892	5.2847	3.58013	5.61408	4.77001	10.4479	5.94445			IL13	8.07423	6.62035	6.95081	5.86533	0.940738
	IL2	0.495253	1.20839	0.641819	0.708134	0.616844	0.389694	0.22977	0.700058	0.761068	0.625198	0.254101	0.674951	0.61336	0.351233	0.420358	0.336225	0.790836	0.472356	0.498445	0.2575	0.552433	0.537609	0.50807	0.30944	0.399739	0.38816	0.766166	0.501819			IL2	0.612843	0.550041	0.471072	0.495429	0.653635
	IFNg	0.140123	0.28005	0.122896	0.120704	0.181335	0.101264	0.0576349	0.193324	0.162714	0.191988	0.0421098	0.202245	0.132314	0.0881167	0.114926	0.0900758	0.212821	0.108622	0.140923	0.0608634	0.143961	0.119076	0.468469	0.403786	0.587459	0.378931	0.307279	0.487448			IFNg	0.143429	0.140967	0.122661	0.362051	0.0217787
	IL9	12.073	31.3774	20.7557	22.0041	13.596	10.6654	6.38452	20.9099	22.6579	14.3015	6.17908	19.8176	17.7926	7.23287	2.84523	8.31288	20.0971	10.2255	10.5472	7.08726	15.4836	14.2633	13.7158	10.4748	11.4214	13.0884	52.4371	12.7391			IL9	16.6937	13.9671	11.254	17.9529	0.101307
	IL3	0.132998	0.0873506	0.070854	0.0864085	0.0634276	0.0452462	0.0213492	0.0777422	0.0574038	0.197302	0.0417857	0.05	0.0748605	0.0314667	0.148364	0.0848232	0.0806567	0.0475973	0.0637355	0.0646649	0.074835	0.050788	0.0817264	0.0522024	0.0655474	0.0480541	0.549205	0.0586121			IL3	0.0725192	0.0848657	0.0682955	0.122621	0.265109
	IFNa	0.569134	1.20709	0.65979	0.691338	0.603066	0.550438	0.00638646	0.60564	0.863932	0.0176167	0.460728	0.572878	0.456605	0.580517	0.0146428	0.247904	0.698716	0.579165	0.45423	0.253015	0.494279	0.566141	10.3006	5.63458	9.47986	6.77126	0.552138	7.66295			IFNa	0.612463	0.44657	0.446606	5.18272	0.00464744
	IFNb	1.25644	4.80222	2.72205	2.33472	2.96957	1.17894	0.669524	2.5437	2.71604	1.27627	0.644583	2.74128	2.07655	2.25584	1.68532	1.33235	3.16371	1.60269	1.2627	1.18146	1.94439	1.74611	15.7749	10.8424	14.5958	17.305	3.07722	22.1499			IFNb	2.27621	1.99245	1.70858	10.9295	0.000688892
	Mip3a	0.102892	0.0300896	0.0339728	0.0364437	0.0379072	0.0193764	0.0130714	0.0318411	0.0322756	0.0319186	0.0208664	0.0248438	0.0268023	0.0216833	0.0313971	0.103018	0.0352164	0.0216329	0.0238808	0.132899	0.0281663	0.0248641	0.0647964	0.0540595	0.113938	0.0604683	0.0301767	0.103707			Mip3a	0.0391076	0.0277035	0.0633294	0.060022	0.599303
	IL33	47.8807	32.3439	39.7856	67.8082	70.9263	323.537	59.9616	67.1465	30.6183	65.9237	20.6535	25.8653	136.064	88.9168	53.9596	115.193	84.9122	314.103	184.666	152.308	235.057	93.9046	109.466	84.4947	99.3253	51.3995	104.709	57.6512			IL33	91.7491	61.1434	170.237	104.501	0.835482
	IL21	0.487966	0.420398	0.245099	0.153768	0.212262	0.112128	0.00415818	0.259254	0.246806	0.00915639	0.0623413	0.245863	0.238337	0.0438917	0.0579871	0.365676	0.314985	0.138735	0.345458	0.481044	0.229933	0.122953	0.0739414	0.0622798	0.0515441	0.0781398	0.061864	0.0588707			IL21	0.233683	0.145455	0.329179	0.0924407	0.140769
	IL22	0.161291	0.122839	0.0674134	0.0291373	0.0527489	0.0255088	0.016097	0.0674806	0.0635897	0.000162791	0.0212302	0.0762829	0.0639884	0.00553333	0.0254136	0.128611	0.0886493	0.0359744	0.0987064	0.191314	0.0594621	0.031096	1.18011	0.622935	1.29467	0.820224	0.484823	0.806819			IL22	0.0678621	0.0404602	0.108651	0.662516	0.00121239
	IL17f	0.494428	0.228625	0.170161	0.116479	0.346391	0.339404	0.105698	0.202519	0.214455	0.144779	0.0375198	0.195477	0.402209	0.218383	0.184494	0.539937	0.365784	0.407507	0.4675	0.438969	0.379236	0.251975	0.436743	0.300935	0.416193	0.50936	0.708852	0.382517			IL17f	0.257312	0.19998	0.443939	0.423226	0.734854
	IL23p19	8.1516	13.2944	7.88344	7.08928	7.2337	3.65352	1.94829	7.41818	6.64624	3.46478	3.8251	6.16598	6.5054	2.77644	4.2229	6.20911	8.55677	4.11082	6.63765	6.01546	5.26856	3.91211	3.92134	2.61787	2.75605	3.61532	4.90878	3.33237			IL23p19	7.03632	5.12813	6.30596	3.79155	0.677016
	IL31	11.0529	22.678	10.9737	8.88768	9.06324	5.14694	1.27203	10.2911	7.82979	2.11034	2.98439	7.98442	9.2854	1.87341	4.34788	8.76233	13.7618	5.74781	11.0761	12.6887	8.19814	4.63946	5.29507	2.91737	3.25649	4.81703	4.2434	4.43672			IL31	9.86778	5.83834	10.4073	4.72546	0.547243

## Sheet: Spleen
	Multiplex analysis in spleen lysates, all values normalised to pg/mg tissue
		Stat1+/-															Stat1-/-																Stat1+/-		Stat1-/-
		UV MNV							Live MNV								UV MNV					Live MNV											UV MNV	Live MNV	UV MNV	Live MNV
		Mouse 1	Mouse 2	Mouse 3	Mouse 4	Mouse 5	Mouse 6	Mouse 7	Mouse 1	Mouse 2	Mouse 3	Mouse 4	Mouse 5	Mouse 6	Mouse 7	Mouse 8	Mouse 1	Mouse 2	Mouse 3	Mouse 4	Mouse 5	Mouse 1	Mouse 2	Mouse 3	Mouse 4	Mouse 5	Mouse 6	Mouse 7	Mouse 8				Mean	Mean	Mean	Mean	p-value
	IL1b	7.98536	16.7442	8.44559	10.5476	11.4097	22.4026	10.2981	8.29073	8.8648	6.5574	5.12756	7.11104	7.20979	13.3938	9.60984	12.8247	10.4903	29.4826	20.5454	11.4242	9.29391	6.02659	107.615	132.852	118.146	137.967	109.19	108.617			IL1b	12.5476	8.27062	16.9535	91.2136	1.05978e-06
	IL18	5.25932	36.1792	2.53553	6.0486	87.2826	3.52509	4.74654	3.85039	4.86264	4.31334	54.9249	41.6161	23.3597	7.11627	3.37778	1.83474	4.28538	34.9911	6.74205	5.41464	1.51498	4.47157	4.9001	22.0567	22.0496	18.7384	5.10198	6.25196			IL18	20.7967	17.9276	10.6536	10.6357	0.883529
	IL6	0.00439665	0.0192614	0.00830834	0.00880668	0.0662157	0.0113651	0.0160657	0.0271899	0.00929012	0.423861	0.0407523	0.0728628	0.0410114	0.040461	0.0178472	0.0056367	0.0165663	0.0107945	0.00541562	0.022865	0.00975579	0.0480203	3.37579	4.74668	2.39654	2.79475	3.53473	0.932083			IL6	0.0192028	0.0841594	0.0122556	2.22979	0.0673329
	TNF	12.9722	21.136	10.7055	18.3568	21.136	2.53227	14.2549	11.2333	13.8441	32.7739	9.32805	12.2144	10.6661	14.114	22.1169	9.07294	14.0503	9.12573	14.3937	10.1509	4.34942	7.75463	22.803	19.9601	15.2799	10.482	15.3576	27.7135			TNF	14.442	15.7863	11.3587	15.4625	0.624303
	IL12p70	0.221443	0.0793269	0.143608	0.038304	0.0292424	0.0623183	0.0629345	0.162664	0.188997	0.167917	0.1682	0.0332588	0.115674	0.160301	0.0763889	0.0513202	0.0979819	0.0349576	0.0262217	0.411192	0.0544868	0.0589355	0.375765	0.414883	0.360775	0.294277	0.477242	0.420496			IL12p70	0.0910254	0.134175	0.124335	0.307107	0.503416
	IL12p40	1.20523	1.7013	1.07468	1.64504	1.49755	1.15792	1.25413	1.87769	1.40994	0.100436	1.95757	1.42278	1.42988	1.0949	1.30586	1.23254	0.859352	2.27579	1.17072	2.01268	1.122	1.22584	4.10238	3.87526	3.28888	3.89813	2.88392	2.68038			IL12p40	1.36226	1.32488	1.51022	2.8846	0.0248109
	Mip1a	3.42486	7.64269	3.90354	4.51629	6.37599	1.14385	3.09091	13.2597	3.81269	0.684863	2.69387	3.16081	2.82088	3.76707	4.79428	2.421	23.3044	3.37451	2.8839	2.24512	3.15927	2.13401	616.756	1189.98	379.992	570.959	864.912	374.198			Miip1a	4.29973	4.37427	6.84579	500.261	0.0574535
	Mip1b	0.230937	0.303894	0.189288	0.339222	0.31976	0.0402383	0.231311	0.155187	0.439336	0.931354	0.13284	0.28508	0.2069	0.182723	0.353356	0.0804963	0.160211	0.140911	0.208577	0.0693173	0.0870075	0.114387	1.86451	9.08494	3.63494	3.91004	5.36819	2.59565			Mip1b	0.236379	0.335847	0.131902	3.33246	0.000548573
	Eotaxin	204.654	330.151	160.399	261.957	312.781	42.7492	209.009	193.106	289.155	315.165	192.841	224.375	177.244	154.294	361.584	139.347	249.666	150.998	207.443	765.159	81.1785	103.209	327.598	303.14	265.416	159.592	255.889	672.666			Eotaxin	217.386	238.471	302.523	271.086	0.559018
	GMCSF	2.2442	3.82668	2.09694	3.33607	3.65695	0.231583	2.20355	1.88592	2.59285	0.471846	2.09263	2.6051	1.7758	1.75623	3.74937	1.19581	2.32965	1.14987	1.79542	36.1157	0.542707	1.3259	2.79396	3.02889	2.50419	1.54794	2.48872	3.88645			GMCSF	2.51371	2.11622	8.51728	2.26484	0.0122342
	IL17a	0.0906771	0.136466	0.0975445	0.117511	0.120889	0.0302989	0.0808689	0.0742991	0.105694	0.0389197	0.0687733	0.0906869	0.0759436	0.0896466	0.125417	0.104064	0.0815964	0.164746	0.0764106	0.159769	0.131395	0.068043	0.380353	0.530233	0.343181	0.293701	0.556642	0.537262			IL17a	0.0963223	0.0836725	0.117317	0.355101	0.000271211
	KC	0.540868	0.82012	0.561904	0.883267	0.845361	0.447403	0.6451	0.768551	0.851204	0.893885	0.727453	1.07348	0.876103	0.761008	0.80919	1.48999	1.79819	1.64266	1.88312	0.0103189	0.753237	0.720473	235.025	168.355	132.369	160.463	173.355	171.892			KC	0.677717	0.84511	1.36486	130.366	7.7308e-07
	IL10	0.227934	0.294303	0.233612	0.311378	0.262284	0.0708037	0.218433	0.231994	0.243426	0.201276	0.175053	0.195575	0.17712	0.160249	0.26287	0.131199	0.224307	0.176409	0.176474	0.409385	0.083423	0.183785	0.588397	0.507189	0.373897	0.301987	0.448168	0.537837			IL10	0.23125	0.205945	0.223555	0.378085	0.0728381
	Rantes	15.8901	29.8486	14.2358	24.4171	27.4576	18.3076	27.4651	13.6183	20.1547	0.25132	16.2026	18.3168	25.6193	32.9554	24.5709	19.5241	17.7694	38.475	26.7816	4.0161	18.6276	17.7808	16.1703	21.5918	17.6671	10.354	11.5425	13.54			Rantes	22.5174	18.9612	21.3132	15.9093	0.785771
	GCSF	0.164392	0.22762	0.16105	0.204222	0.224255	0.140529	0.144929	0.143146	0.137546	0.0398194	0.117	0.144585	0.124681	0.153901	0.209514	0.104654	0.245392	0.182574	0.286587	0.0258471	0.0765935	0.104839	30.5654	40.6795	16.9441	18.0307	32.7462	9.49194			GCSF	0.181	0.133774	0.169011	18.5799	0.0111459
	IL1a	0.185434	0.274712	0.140641	0.266178	0.158822	0.258211	0.24604	0.160452	0.44821	0.493257	0.276453	0.260256	0.193566	0.29517	0.264537	0.423689	0.35753	0.441706	0.388489	0.0274372	0.157599	0.134624	2.90696	4.01864	4.57518	3.71551	3.45699	5.96518			IL1a	0.218577	0.298988	0.32777	3.11633	0.000850372
	IL5	0.10559	0.180288	0.0615658	0.135156	0.122163	0.0601777	0.14433	0.0791589	0.122762	0.129035	0.0810933	0.0811821	0.149289	0.190065	0.105556	0.11779	0.0841566	0.165794	0.122267	0.154058	0.0753435	0.122312	0.0784853	0.120194	0.0986268	0.0590098	0.102189	0.0445238			IL5	0.11561	0.117268	0.128813	0.0875856	0.293187
	MCP1	1.88917	2.38197	1.93623	2.41813	3.07115	1.26039	1.81994	1.69495	1.9716	1.69703	1.70347	1.73827	1.79093	1.91283	2.06396	1.19625	2.47071	1.92347	1.37048	10.0537	0.961271	1.17006	56.4605	81.2436	56.6106	46.9953	56.7788	52.2345			MCP1	2.111	1.82163	3.40293	44.0568	2.88507e-05
	IL4	0.105573	0.154447	0.102171	0.135133	0.138029	0.0463166	0.124858	0.0947196	0.104522	0.0302304	0.0720933	0.0785144	0.11201	0.105065	0.144722	0.105515	0.115407	0.160847	0.0809194	0.123875	0.0646192	0.129785	1.31051	0.749909	0.717876	0.985084	0.842621	0.870774			IL4	0.115218	0.0927346	0.117313	0.708898	7.30926e-05
	IL13	3.07337	3.53089	2.53756	4.07853	4.72584	0.829305	4.34883	2.05555	4.36486	10.9715	2.76701	3.66621	2.06343	3.7901	4.55081	2.27308	2.66605	2.75979	3.59045	0.0282057	0.949938	1.88023	7.46118	6.11921	7.67285	2.97608	4.67977	11.699			IL13	3.30348	4.27869	2.26352	5.42979	0.270883
	IL2	0.231701	0.274375	0.235036	0.278244	0.281034	0.0994305	0.248219	0.160421	0.322654	0.727024	0.177947	0.252428	0.141581	0.189018	0.422037	0.130094	0.184413	0.204502	0.219458	1.56019	0.114959	0.175742	0.244338	0.229197	0.14696	0.114775	0.183421	0.259345			IL2	0.235434	0.299139	0.459732	0.183592	0.01446
	IFNg	0.0180556	0.037476	0.00585409	0.0365333	0.0537981	0.00629645	0.0533048	0.0134891	0.15821	0.343275	0.0320933	0.0330511	0.0169975	0.0587042	0.0596065	0.0225375	0.0286145	0.0219174	0.0657935	0.683404	0.0202649	0.00152688	0.583868	0.64035	0.270798	0.253322	0.656632	0.145694			IFNg	0.0301883	0.0894284	0.164453	0.321557	0.527233
	IL9	6.45425	7.12952	5.73559	8.26144	13.2353	3.68476	49.3944	6.34461	11.0403	17.5145	5.58572	11.959	8.94256	14.3429	6.56032	3.48095	6.73881	8.32622	14.6791	0.02726	2.74045	4.81137	10.8009	8.95534	12.0754	4.61497	8.41946	17.2211			IL9	13.4136	10.2862	6.65048	8.70487	0.278804
	IL3	0.0541319	0.0854567	0.0478648	0.079	0.0854567	0.0134693	0.0537892	0.0386293	0.0686728	0.0336488	0.0503467	0.0532748	0.0545343	0.0523429	0.0977778	0.0374438	0.0670181	0.0376589	0.0447733	0.045807	0.0184189	0.0406022	0.0911618	0.0818394	0.0603286	0.0369101	0.0715684	0.101984			IL3	0.0598812	0.0561534	0.0465402	0.0628517	0.416643
	IFNa	0.925538	0.0533194	0.0275618	0.0699056	0.0475325	0.0102799	0.359601	0.0183595	0.0211077	0.493285	0.0346482	0.0403203	0.0350806	0.911806	0.0525064	0.0134437	0.0324905	0.00296092	0.494559	0.377577	0.288336	0.422237	29.1898	49.6859	43.8871	45.4714	49.4382	84.5468			IFNa	0.213391	0.200889	0.184206	37.8662	0.000106384
	IFNb	4.30354	4.00661	3.34123	2.66851	1.93104	1.7108	3.56412	2.55043	1.76389	0.624788	3.22134	1.49498	1.79699	2.58224	2.75824	1.65767	1.26246	5.10266	2.05068	3.09526	2.97599	2.64369	8.38575	7.38394	5.53948	6.48174	6.93879	7.67108			IFNb	3.07512	2.09911	2.63375	6.00256	0.0251657
	Mip3a	0.0316146	0.043774	0.0353737	0.0404667	0.0477885	0.0110864	0.0208405	0.0283645	0.0281019	0.017033	0.02196	0.0233706	0.0201838	0.0291623	0.0421528	0.0136985	0.0299398	0.0154979	0.0250378	0.0236058	0.0116515	0.0213763	0.0424265	0.052215	0.025223	0.0230758	0.0332105	0.051627			Mip3a	0.032992	0.0262911	0.0215559	0.0326007	0.328525
	IL33	11.0139	14.16	8.45536	14.3024	11.6726	0.194737	23.1439	13.0653	10.3223	0.968733	12.2505	10.0054	47.4942	35.2063	11.6474	22.5259	16.1206	18.2802	8.16178	6.31682	4.22782	34.6628	37.3338	32.2895	12.1548	18.5847	19.4323	26.9646			IL33	11.849	17.62	14.281	23.2063	0.891433
	IL21	0.0244271	0.0175473	0.059573	0.0233111	0.0069611	0.0352746	0.00458689	0.0071959	0.00901184	0.598587	0.00170362	0.0338179	0.00394608	0.0016724	0.00789489	0.00634697	0.0530572	0.0378587	0.0355416	0.0773269	0.0289859	0.0678387	0.00746333	0.0175855	0.0146594	0.0156877	0.0495359	0.0598679			IL21	0.0245259	0.0829786	0.0420263	0.0327031	0.185156
	IL22	0.0242097	0.07985	0.0228594	0.0192752	0.0606136	0.00668417	0.00790598	0.0123198	0.000216049	0.17971	0.0136291	0.0246805	0.00213235	0.000183246	0.084422	0.000627341	0.0495742	0.0235794	0.0159824	0.0260481	0.00708195	0.0213656	0.08175	0.23351	0.145423	0.331636	0.128632	0.031746			IL22	0.0316283	0.0396617	0.0231623	0.122643	0.165224
	IL17f	0.105373	0.0888643	0.0244028	0.168687	0.010649	0.00931151	0.117224	0.13217	0.0313224	0.155	0.0607028	0.0294743	0.0456373	0.0353749	0.190703	0.0239192	0.0867949	0.0833461	0.0243288	0.0393716	0.0154139	0.061	0.0834265	0.339456	0.0665845	0.155435	0.250211	0.0738889			IL17f	0.0749302	0.085048	0.0515521	0.130677	0.397612
	IL23p19	2.40382	3.78099	2.24351	3.26898	2.07613	1.0275	0.834943	1.08583	1.60431	6.26131	0.52172	5.71914	1.82371	1.43475	1.71264	1.59725	2.318	1.44823	3.5903	3.13655	1.08963	2.39582	2.81778	0.902979	0.989965	0.443322	0.568189	3.18734			IL23p19	2.23369	2.52042	2.41807	1.54938	0.419268
	IL31	2.27655	3.4005	2.70251	2.91398	2.18154	1.31707	1.32097	0.842196	1.3396	14.431	0.499013	2.09471	2.35553	1.68944	2.0094	1.2664	1.78991	1.47657	2.07171	2.63184	1.1143	2.37017	2.48124	0.823018	0.949789	0.419473	0.588958	1.0356			IL31	2.30187	3.15761	1.84728	1.22282	0.342189

## Sheet: Liver
	Multiplex analysis in liver lysates, all values normalised to pg/mg tissue
		Stat1+/-															Stat1-/-																Stat1+/-		Stat1-/-
		UV MNV							Live MNV								UV MNV					Live MNV											UV MNV	Live MNV	UV MNV	Live MNV
		Mouse 1	Mouse 2	Mouse 3	Mouse 4	Mouse 5	Mouse 6	Mouse 7	Mouse 1	Mouse 2	Mouse 3	Mouse 4	Mouse 5	Mouse 6	Mouse 7	Mouse 8	Mouse 1	Mouse 2	Mouse 3	Mouse 4	Mouse 5	Mouse 1	Mouse 2	Mouse 3	Mouse 4	Mouse 5	Mouse 6	Mouse 7	Mouse 8				Mean	Mean	Mean	Mean	p-value
	IL1b	16.1615	17.0886	16.3913	9.07751	11.778	9.07829	11.4572	9.46754	8.80707	8.89871	16.3161	4.05706	9.40184	11.6692	5.27145	12.5191	8.62687	27.4268	6.7055	12.9774	17.8032	15.327	27.5922	24.0054	16.6708	12.5385	13.9179	15.3258			IL1b	13.0046	9.23612	13.6511	17.8976	0.151485
	IL18	10.5237	8.9692	8.08948	4.71	5.5799	7.85377	6.5429	6.1876	4.7747	11.5927	7.49125	4.1536	5.99239	8.16743	4.65865	6.65703	7.21755	21.0556	4.56783	6.69312	9.42378	8.04982	16.998	10.227	13.4363	5.77316	10.3466	5.06666			IL18	7.46699	6.62729	9.23823	9.91517	0.877535
	IL6	0.736247	0.794747	0.615301	0.472812	0.392521	0.332603	0.614471	0.705966	0.424851	0.00443463	0.644743	0.332506	0.387046	0.519331	0.433347	0.32163	0.286532	1.04196	0.41537	0.544316	0.624638	0.558394	1.31933	0.835755	0.710496	0.717179	1.006	0.781617			IL6	0.565529	0.431528	0.521961	0.819175	0.193421
	TNF	58.3003	60.3133	48.7086	37.5897	31.5516	25.2964	49.2179	55.8969	32.745	15.5346	50.9016	25.6279	30.9635	39.0334	32.5931	25.0718	22.0966	76.4991	32.5199	43.2374	49.9582	43.8631	87.5359	55.0949	53.9275	46.6114	66.198	49.7826			TNF	44.4254	35.412	39.885	56.6215	0.0407091
	IL12p70	0.246753	0.282454	0.208311	0.154631	0.163124	0.0753302	0.303046	0.273538	0.0957775	0.105954	0.197999	0.0838655	0.162612	0.229811	0.177391	0.059095	0.051133	1.19858	0.113893	0.219853	0.257486	0.240108	1.22782	0.623074	0.296573	0.304221	0.413691	0.346079			IL12p70	0.204807	0.165869	0.328511	0.463631	0.340104
	IL12p40	0.0903571	0.101216	0.0816384	0.0746384	0.0883441	0.0677624	0.0859874	0.144703	0.0879645	2.19569	0.117482	0.0769052	0.0724003	0.0706294	0.100553	0.0430182	0.0377062	0.151696	0.0579574	0.104875	0.103144	0.0871919	0.490147	0.343051	0.391978	0.610726	0.357294	0.383938			IL12p40	0.0842778	0.358291	0.0790504	0.345934	0.974665
	Mip1a	1.31768	1.26106	1.12681	0.77528	0.759584	0.607954	1.1068	1.42921	0.647574	4.32235	1.11285	0.467891	0.680453	0.791114	0.7048	0.398304	0.423325	2.51349	0.534725	1.13638	0.954687	1.08155	6.92869	6.2337	4.5144	4.951	5.07408	5.78687			Miip1a	0.993595	1.26953	1.00124	4.44062	0.797924
	Mip1b	1.64086	1.57119	1.51874	1.08108	0.858655	0.414116	1.30017	1.32106	0.692135	0.393604	1.44016	0.539035	0.905693	0.807157	0.742128	0.392786	0.457115	1.08046	0.771838	1.41482	1.43403	1.33379	1.6019	0.646433	1.29115	1.0993	0.983789	1.28914			Mip1b	1.19783	0.855122	0.823404	1.20994	0.142265
	Eotaxin	484.576	610.096	520.441	354.069	288.312	111.732	550.854	338.779	235.75	242.655	593.482	177.348	265.129	344.192	262.246	153.402	140.607	502.229	240.477	411.032	387.28	414.669	934.316	427.184	673.145	567.854	725.514	733.094			Eotaxin	417.154	307.448	289.549	607.882	0.000670253
	GMCSF	0.693126	0.725675	0.534077	0.501819	0.409994	0.375593	0.738798	0.667193	0.435492	2.79276	0.518994	0.321874	0.479009	0.566224	0.464117	0.302806	0.240345	1.20238	0.363153	0.607654	0.495613	0.444903	1.4545	1.41771	0.596689	0.673082	0.865853	0.539255			GMCSF	0.56844	0.780707	0.543267	0.810952	0.918143
	IL17a	0.0628791	0.0698969	0.0557282	0.0417417	0.0354748	0.026365	0.0686975	0.0595194	0.029869	0.0980035	0.0654038	0.0270752	0.04462	0.0532746	0.0392588	0.0242669	0.0280445	0.0932872	0.0362226	0.0647408	0.0722181	0.057823	0.168444	0.0912173	0.0625357	0.0583169	0.0752549	0.0556897			IL17a	0.0515405	0.052128	0.0493124	0.0801875	0.308942
	KC	1.73449	1.50192	1.24613	0.791598	0.874596	0.599929	1.04432	1.51994	0.654144	0.981572	1.44458	0.565823	0.778879	0.753165	0.909644	0.600367	0.578434	2.4501	0.698739	1.27878	1.18916	1.00864	13.0581	9.65297	5.17283	10.6439	8.46229	10.0963			KC	1.11328	0.950968	1.12128	7.41052	0.01288
	IL10	0.373775	0.370206	0.288006	0.219841	0.194428	0.11038	0.321214	0.356406	0.153742	0.309735	0.299163	0.144622	0.234088	0.251039	0.221335	0.105463	0.112475	0.508045	0.17386	0.303963	0.318066	0.269757	0.892864	0.546818	0.348369	0.336766	0.403583	0.348876			IL10	0.268264	0.246266	0.240761	0.433137	0.049792
	Rantes	0.160978	0.273639	0.17434	0.154015	0.181852	0.201504	0.240811	0.240613	0.189569	28.1288	0.232111	0.0990977	0.201906	0.309723	0.166714	0.117854	0.092032	0.58205	0.12323	0.293025	0.411239	0.200665	0.743181	0.845701	0.635707	0.50997	0.601304	0.370631			Rantes	0.198163	3.69606	0.241638	0.5398	0.506828
	GCSF	0.0735549	0.068232	0.0560415	0.0505055	0.0401143	0.0536144	0.0594118	0.0661452	0.0372452	0.16977	0.0461344	0.0281427	0.0476757	0.0662676	0.0422611	0.0334606	0.040665	0.104247	0.0649023	0.067958	0.0696296	0.055646	5.47777	4.13129	6.88814	8.84935	5.51502	15.4616			GCSF	0.0573535	0.0629553	0.0622466	5.80605	0.145452
	IL1a	1.06225	1.05031	0.857138	0.65097	0.49672	0.438968	0.725756	0.91908	0.443701	0.29364	0.823286	0.422762	0.48797	0.585577	0.560984	0.373645	0.317326	1.5242	0.440787	0.731157	0.796486	0.691128	1.83246	1.10703	1.08861	1.08825	1.43023	0.91379			IL1a	0.754588	0.567125	0.677422	1.1185	0.0680556
	IL5	0.132071	0.256165	0.112815	0.174749	0.216835	0.0978833	0.227567	0.136232	0.267038	0.156254	0.187941	0.103631	0.215988	0.373063	0.19601	0.174019	0.124247	0.115623	0.227815	0.108141	0.176428	0.265063	0.132523	0.0714869	0.050749	0.056354	0.0587353	0.0552483			IL5	0.174012	0.20452	0.149969	0.108324	0.144948
	MCP1	3.80964	3.84337	3.21152	2.50983	2.26102	7.12101	4.59561	3.47733	1.62749	2.25724	2.68951	1.53248	4.99491	4.78766	2.74418	2.65832	1.906	6.56194	3.05943	3.61886	8.42676	6.50654	31.5728	26.2139	25.9666	33.6339	22.7259	22.3251			MCP1	3.90743	3.01385	3.56091	22.1714	0.000404382
	IL4	0.0481593	0.0442216	0.0411092	0.0340775	0.0284584	0.0197111	0.0384034	0.0486656	0.0244438	0.101449	0.0391997	0.0214265	0.0271659	0.033728	0.0309149	0.0149419	0.0161006	0.0823443	0.0253967	0.0451072	0.0463745	0.0369754	0.416378	0.257766	0.146796	0.211732	0.189152	0.103934			IL4	0.0363058	0.0408742	0.0367781	0.176139	0.0459857
	IL13	19.628	22.9549	18.0485	13.6652	12.6826	6.49885	15.68	17.1069	10.4606	3.8992	20.7376	5.2315	9.95665	12.7884	6.42088	7.42845	6.96288	23.7534	8.77325	17.7913	19.6017	16.3772	31.6461	14.4331	16.0047	17.2099	21.5134	12.2399			IL13	15.594	10.8252	12.9419	18.6282	0.0091839
	IL2	0.950181	1.27603	0.845686	0.590321	0.626105	0.512075	0.957239	0.863313	0.693998	0.32212	1.15845	0.471967	0.519433	0.84537	0.606569	0.490685	0.462815	1.83685	0.645758	0.749987	0.822021	0.853618	2.01502	1.22565	1.26909	1.09155	1.56324	1.1867			IL2	0.82252	0.685153	0.837219	1.25336	0.043622
	IFNg	0.366352	0.448015	0.325974	0.275173	0.373825	0.260973	0.47092	0.311759	0.420588	0.0865018	0.445675	0.305919	0.319145	0.492161	0.405208	0.228905	0.250262	0.384758	0.361462	0.311635	0.394354	0.510653	0.685813	0.386502	0.444005	0.424557	0.566868	0.441645			IFNg	0.360176	0.34837	0.307405	0.4818	0.143011
	IL9	29.5297	31.2458	24.7015	20.7284	18.6686	11.9559	24.3187	23.6296	16.4063	15.3347	29.0584	9.59568	14.4563	20.9396	9.12955	11.3895	11.238	41.4713	17.7585	25.1124	28.367	27.7668	42.6246	27.3573	24.5222	25.1594	28.8424	24.9808			IL9	23.0212	17.3188	21.3939	28.7026	0.0684287
	IL3	0.057967	0.0874639	0.0485055	0.0398819	0.0378165	0.0541215	0.0643824	0.0619172	0.0205067	0.0667138	0.0401505	0.0215917	0.0425459	0.0533055	0.0483266	0.0196562	0.0160334	0.132552	0.025222	0.0588427	0.0675597	0.0582338	0.189698	0.115955	0.0650032	0.0683775	0.0872549	0.0750276			IL3	0.0557341	0.0443822	0.0504612	0.0908888	0.0687293
	IFNa	0.81511	0.883928	0.683052	0.550435	0.432365	0.497866	0.695466	0.741283	0.480012	0.00663631	0.650206	0.379232	0.528426	0.690849	0.469157	0.428549	0.356638	1.09704	0.469044	0.720898	0.769613	0.618077	3.14874	2.3315	2.48616	3.22557	3.05157	4.46409			IFNa	0.651175	0.493225	0.614434	2.51191	0.0672557
	IFNb	4.30354	4.00661	3.34123	2.66851	1.93104	1.7108	3.56412	2.55043	1.76389	0.624788	3.22134	1.49498	1.79699	2.58224	2.75824	1.65767	1.26246	5.10266	2.05068	3.09526	2.97599	2.64369	8.38575	7.38394	5.53948	6.48174	6.93879	7.67108			IFNb	3.07512	2.09911	2.63375	6.00256	0.0251657
	Mip3a	0.0262363	0.0276598	0.0248984	0.0182251	0.016187	0.0179275	0.0303824	0.0252505	0.00994758	0.0351237	0.0181314	0.00964816	0.0173243	0.0164129	0.0173162	0.00926946	0.00933967	0.0333131	0.0112197	0.0223101	0.0233621	0.0252502	0.0508514	0.0509861	0.0209922	0.020295	0.0307794	0.0224897			Mip3a	0.0230738	0.0186443	0.0170904	0.0306258	0.269629
	IL33	1.8274	2.70427	2.02017	1.7242	2.75023	5.06386	4.35754	3.18459	2.67083	21.7583	3.04441	2.4905	3.21683	6.95508	3.08046	3.49202	5.3671	4.06578	4.05819	3.01293	5.03212	5.20947	41.3011	27.4118	26.0331	23.1005	28.6629	26.2961			IL33	2.9211	5.80013	3.9992	22.8809	0.322005
	IL21	1.25523	1.2723	1.13183	0.746675	0.695076	0.433868	0.893013	0.985092	0.490769	0.00134331	0.864214	0.355586	0.400519	0.666202	0.534951	0.397839	0.382933	1.59479	0.560524	0.913597	0.954428	0.98904	1.86273	0.741356	0.91095	0.642806	1.13263	0.884779			IL21	0.918285	0.537335	0.769937	1.01484	0.00767742
	IL22	0.338027	0.371289	0.322257	0.218469	0.205838	0.147544	0.263487	0.287541	0.149511	0.0639864	0.267955	0.111348	0.122134	0.206567	0.16249	0.129484	0.120732	0.466583	0.167197	0.256068	0.274745	0.290982	0.55055	0.236325	0.263249	0.192402	0.348387	0.252314			IL22	0.266702	0.171441	0.228013	0.301119	0.13371
	IL17f	0.196555	0.250665	0.194424	0.145044	0.150428	0.0700767	0.283063	0.25453	0.0786634	0.114245	0.144299	0.0846793	0.119503	0.178169	0.132956	0.0559505	0.0681719	0.340026	0.108233	0.186104	0.182601	0.185907	0.635681	0.676341	0.269984	0.205745	0.385936	0.263666			IL17f	0.184322	0.138381	0.151697	0.350733	0.0217697
	IL23p19	12.906	12.5228	10.4461	8.01494	6.76308	5.75295	8.50041	11.5246	5.32218	1.83673	8.26647	4.30911	4.21916	7.17454	5.78453	4.81826	4.74571	16.7568	6.40144	9.20034	9.57615	9.93141	18.7468	10.7449	8.88591	7.43916	11.861	8.20888			IL23p19	9.27232	6.05466	8.38451	10.6743	0.0325511
	IL31	19.5668	30.4887	17.0097	12.8607	15.6053	11.3186	17.8464	18.0582	10.7946	1.05535	20.0524	7.21475	6.83076	14.9447	11.6103	10.2411	10.2833	19.3589	13.9062	15.3962	16.4107	22.8518	45.5228	20.4782	21.708	16.5978	30.5563	20.3672			IL31	17.8137	11.3202	13.8371	24.3116	0.0429969
